# Supplementary material for: From library to landscape: integrative annotation workflows for compound libraries in drug repurposing
Source: Database (Oxford). 2025 Dec 9;2025:baaf081. doi: 10.1093/database/baaf081 (PMC12687465; doi:10.1093/database/baaf081)
Supplement: baaf081_Supplemental_Files [file baaf081_supplemental_files.zip]

Archive with 7 entries (7 files):
- FigureS1.tiff
- FigureS2.tif
- FigureS3.tif
- FigureS4.tif
- FigureS5.tif
- R4A-annotation-manuscript-DATABASE-SupplementaryData-noFigs_JR.docx
- TableS3.pdf
